# Supplementary material for: Decompensated Toxic Shock in a Gender-Diverse Adolescent: A Pediatric Emergency Medicine Simulation Case
Source: MedEdPORTAL. 2026 Jul 1;22:11615. doi: 10.15766/mep_2374-8265.11615 (PMC13319108; doi:10.15766/mep_2374-8265.11615)
Supplement: Supplementary file 1 — Simulation Case.docxSimulation Case Equipment.docxStandardized Actor Script.docxCase Materials.pptxDebriefing Outline.docxCritical Actions Checklist.docxPostsimulation Survey.docx [file mep_2374-8265.11615-s001.zip]

Archive with 8 entries (8 files):
- A. Simulation Case.docx
- B. Simulation Case Equipment.docx
- C. Standardized Actor Script.docx
- D. Case Materials.pptx
- E. Debriefing Outline.docx
- F. Critical Actions Checklist.docx
- G. Postsimulation Survey.docx
- _Educational Summary Report_11615.pdf
